# Supplementary material for: EMT circulating tumor cells detected by cell-surface vimentin are associated with prostate cancer progression
Source: Oncotarget. 2017 May 4;8(30):49329–37. doi: 10.18632/oncotarget.17632 (PMC5564771; doi:10.18632/oncotarget.17632)
Supplement: Supplementary file 2 [file oncotarget-08-49329-s002.xlsx]

## Sheet: Sheet1
Supplementary Table S1: Clinical parameters for all metastatic prostate cancer patients
Patient	Age	ALP	LDH	PSA	Gleason score	Met sites (LN, bone, both)	Testosterone	84-1 CTC count	CellSearch CTC counts	Disease status	Disease
P2	49	95	381	11.3	9 (4+5 )	Both	<20	5	1	Progression	HIGH-GRADE PROSTATIC ADENOCARCINOMA, castrate-resistant
P3	66	290	81	66.7	7 (4+3)	Both, liver	<20	13	37	Progression	Metastatic castrate-resistant prostate cancer
P4	60	92	552	5.9	7 (4+3)	Ln	<20	35	4	Progression	PROSTATIC ADENOCARCINOMA, castrtae-resistant
P5	69	295	688	24.1	9 (4+5 )	Both	<20	32	5	Progression	PROSTATIC ADENOCARCINOMA, castrate-resistant
P6	78	93	328	52.3		Both	62	21	4	Progression	PROSTATIC ADENOCARCINOMA, castrtae-resistant
P7	75	221	608	2.7	8 (4+4)	Both	<20	14	86	Progression	PROSTATIC ADENOCARCINOMA, castrate resistant
P8	59	238	403	99	7 (4+3)	Both	<20	11	1	Progression	Metastatic Pca, castrate resistant
P9	69	163	751	723.6	7 (4+3)	Both	<20	24	3	Progression	Metastatic castrate resistant small cell carcinoma of prostate
P10	70	140	308	10	9 (4+5 )	Both	<20	1	2	Progression	Metastatic castrate-resistant prostate cancer
P11	58	648	956	221	7 (4+3)	Both	<20	134	30	Progression	PROSTATIC ADENOCARCINOMA castrate-resistant
P12	65	249	737	98.4	8 (4+4)	Both	135	91	133	Progression	Metastatic castrate-resistant prostate cancer
P14	72	86	485	67.2		Bone, Liver, Lung	<20	14	0	Progression	PROSTATIC ADENOCARCINOMA, castrate resistant
P15	50	82	67	24.4		Lymph nodes	<20	4	0	Stable	Metastatic prostate carcinoma, castrtae resistant
P16	62	30	543	41.3	9(4+5)	Bone	<20	22	8	Progression	Metastatic prostate carcinoma, castrtae resistant
P17	75	230	584	22.5	7 (4+3)	Lung	<20	0	0	Stable	PROSTATIC ADENOCARCINOMA
P18	83	74	487	181.9		Bone	<20	890	0	Progression	Metastatic castrate-resistant prostate cancer
P19	75	1210	743	151	9(4+5)	Bone, Liver, Lung	<20	23	87	Progression	Metastatic castrate-resistant prostate cancer
P22	69	73	467	9.6		Bone	<20	42	1	Progression	Metastatic castrate-resistant prostate cancer
P23	70	165	196	32.2		Bone	<20	10	37	Progression	Metastatic castrate-resistant prostate cancer
P24	59	99	1005	8.1	9(4+5)	Liver	<20	21	23	Progression	Metastatic castrate-resistant prostate cancer
P25	50	67	557	0.9	6(3+3)	Bone	<20	28	0	Progression	Metastatic castrate-resistant prostate cancer
P26	62	106	398	0.5	9(4+5)	Bone	<20	9	0	Progression	Metastatic small cell carcinoma of prostate
P27	69	165	645	90.3	9(4+5)	Bone	<20	35	19	Progression	Metastatic castrate-resistant prostate cancer
P28	65	109	2851	156	9(4+5)	Bone	<20	56	76	Progression	Metastatic castrate-resistant prostate cancer
P29	69	70	563	396.6	9(4+5)	Bone	<20	0	0	Stable	Metastatic castrate-resistant prostate cancer
P32	63	93	539	10.3	7(3+4)	Lymph nodes	<20	45	1	Progression	PROSTATIC ADENOCARCINOMA
P33	64	61	593	0.6	9(4+5)	Bone	<20	0	0	Stable	PROSTATIC ADENOCARCINOMA
P35	76	83	414	97.3		Bone Lymph	<20	1	4	Stable	PROSTATIC ADENOCARCINOMA
P36	82	78	613	50.2	7(3+4)	Lymph bone	<20	0	0	Stable	Metastatic castrate-resistant prostate cancer
P37	52	50	466	16.4		Lymph bone	<20	18	0	Stable	Metastatic castrate-resistant prostate cancer
P38	66	108	859	8.1	9(4+5)	Lymph bone	<20	9	43	Progression	Metastatic prostate carcinoma
P39	67	112	444	54.9	9(4+5)	Bone, Liver, lymph	<20	0	0	Stable	Metastatic prostate carcinoma
P40	67	63	629	13.7	9(5+4)	bone	<20	0	5	Stable	Metastatic castrate-resistant prostate cancer
P42	67	81	373	6.4		Lymph bone	<20	1	5	Stable	Metastatic castrate-resistant prostate cancer
P43	73	99	417	6.8	7(3+4)	bone	<20	0	0	Stable	PROSTATIC ADENOCARCINOMA
P44	60	132	474	1.9	9(4+5)	Lymph bone	559	0	0	Stable	Metastatic castrate-resistant prostate cancer
P45	70	200	580	26	7(3+4)	bone	<20	5	4	Progression	Metastatic castrate-resistant prostate cancer
P46	61	81	526	4.6	9(4+5)	Lymph bone	<20	1	0	Stable	Recurrent PC, castrate resistant
P47	75	121	249	541.1	9(4+5)	bone	<20	3	1	Stable	Metastatic castrate-resistant prostate cancer
P48	67	82	551	529.4	8(4+4)	Both	<20	8	0	Progression	Metastatic castrate-resistant prostate cancer
P49	56	105	618	4.2	9(4+5)	Bone	<20	0	0	Stable	Metastatic castrate-resistant prostate cancer
P50	51	59	558	1.5	9 (4+5 )	Both	<20	0	0	Stable	Metastatic castrate-resistant prostate cancer
P51	81	71	506	456.3	7 (4+3)	Both	<20	3	0	Stable	Metastatic castrate-resistant prostate cancer
P53	65	69	572	0.1		Both	<20	0	15	Stable	Metastatic castrate-resistant prostate cancer
P54	66	54	424	73.4	9 (4+5 )	bone	<20	1	19	Progression	Metastatic castrate-resistant prostate cancer
P56	74	61	277	0.9	9(5+4)	bone	<20	6	0	Progression	Metastatic castrate-resistant prostate cancer
P57	72	260	4160	0.1	6(3+3)	Bone, Liver, lymph	<20	6	542	Progression	Metastatic prostate carcinoma
P58	73	59	523	8	9 (4+5 )	bone	<20	6	1	Progression	Metastatic prostate carcinoma
